# Supplementary material for: Patterns of pre-sleep music use and sleep quality: exploratory survey findings on state anxiety
Source: PeerJ. 2025 Nov 26;13:e20444. doi: 10.7717/peerj.20444 (PMC12664328; doi:10.7717/peerj.20444)
Supplement: Supplemental Information 1 — Records of each participants responses to survey item “What music do you listen to sleep?”. [file peerj-13-20444-s001.csv]

Participant_ID	Music_Type
1	None
2	White noise, flute meditation, sounds of water/raindrops/wind
3	Classic
4	"Music for sleep" at 528 Hz
5	Folk rock
6	None
7	Either classical or folk
9	Calm, familiar music (of any genre), often with a melancholic touch
10	n\a
11	None
13	Slow, without accented features, soothing, calm
14	N/A
16	Calm classical music
18	I don't listen to music to fall asleep
19	None
20	Calm metal/rock, calm classical, acoustic metal/rocksongs
21	None
22	Soundscapes or ambient
23	None
25	This album [LINK]: https://petercrofton.bandcamp.com/album/nautical-operator
26	Classical
27	I used to listen to soul/r&b or 80s ballads
28	None
29	N/A
30	Dreamy Airy Music or just Soft Music
31	Lo-fi
33	Calming noises like waves or rain
34	Sound bowls
35	If I were to, it would be hertz or white / brown noise
37	N/a
38	Blues
39	Pop music (but more mellow songs)
40	Instrumental versions of songs
41	My sleep playlist which spans several genres
43	Instrumental with slow tempo and little rhythmic variation
44	Whatever I have been listening to earlier
45	Rain sounds or meditation music
47	Relaxing game soundtracks or ambient sounds
48	Either show tunes or an alternative rock band
51	None
52	Calm pop, classical
53	I don't listen to music, i listen to audio books
54	Piano with rain sounds, lullabys, soft country music like johnny reid, anson sebra, dolly parton, and disney songs
55	none
56	Calming music
57	N/A
59	N/A
61	Usually calmer types of music without lyrics, sometimes metal or soundtracks
63	Chill electronic
64	Lofi
65	Never
67	Shoegaze
68	If I did use it, I would pick something slow and soft, like singer-songwriter or new age.
70	N/A
74	Soft piano, spa music
75	Slow music
76	Calm, serene music
78	None
79	I don't
81	none
82	Ambient Black Metal
83	Classical
84	None in particular, just refer to my preferred genres.
86	Singing bowls
88	Typically instrumental music.
89	N/A
91	Ambiant music - zen music or Lo-fi
92	N/A
93	Western classical music
94	If I do, I usually put white noise (it may not be music but it's some sounds) or any pleasant without too much high pitches (random playlists).
95	Gentle sounding music
96	Indie rock
97	N/A
98	N/A
99	Minimal classic, marimba
100	Whatever I'm feeling like but usually not too aggressive
101	Indie, Alternative, Pop (usually just my spotify daylist)
104	I don't
105	I would listen to a movie soundtrack, a soft folksy album, or old jazz/swing.
107	None, typically, but slower acoustic or folk music typically when I do
108	N/A
110	N/A
111	N/A
112	N/A
116	Very calming, almost lullaby like
120	Orchestral or metal
121	Some game osts, Japanese jazz
122	lullabies
124	Lo-fi
125	Classical and soundtrack
127	ambient sounds
128	Video game soundtracks that are calming like Hollow Knight or Nier:Automata
129	Usually the song I get stuck in my head on repeat all night (usually electonic)
130	None
132	soundtracks
133	Relaxing
135	None
137	Slow music. Nothing specific. Jazz, RnB, Soul, melodic hiphop. <<Chill>> musicz
139	Classical
140	N/A
141	whatever music is in the video i happen to be listening to
142	N/A
143	Classical, rain sounds, soft indie
144	Nintendo OST’s (Original Soundtrack’s)
145	Not applicable
147	Jerry Garcia Band live albums, most specifically Volume 16 (November 15th 1991 at Madison Square Garden)
148	N/A
150	melody song
151	Screamo
152	Radiohead
153	Electronic/rap/rock
154	Rock, metal
155	Most current playlist, new music playlists, EDM, or lofi hip-hop
156	N/A
161	Hardstyle / Trance
162	N/A
163	soft music with poignant lyrics (e.g. lera lynn)
168	Either classical music or ambient electronic music
169	A mix of slow, ambient, instrumental, peaceful music
172	N/A
173	N/A
174	Random assortment from my liked songs playlist
177	N/A
178	Lofi
179	N/A
180	Lana del rey
183	Lo-fi electronic/ambient
186	Hip hop
188	Every night I use ASMR, white noise, etc
189	N/A
190	Oldies or soft rock
192	Ambient soundtrack
194	Never
196	N/A
197	Instrumental music
198	N/A
199	Usually a sleep playlist piano songs
200	Alt rock
202	New age
203	I used to listen to whatever I was most into
206	Whatever I am currently listening to. As a child my parents were always mad at me for listening to "loud" music while trying to sleep, convinced that somehow rock left one unable to sleep because it was fast or complicated. Somehow they didn't feel the same about Vivaldi
208	N/A
209	N/A
211	N/A
219	N/A
221	Alternative/folk
222	I listen to lullaby versions of video game music or music from a specific movie that's very calming to me
223	Smooth music
224	Lofi, calming music
225	Reggeaton/Rap
226	Nothing too fast/loud. Usually on the sadder side
227	Pop Punk
228	Classical
229	N/A
230	Any kind, but usually electronica or chiptune
231	N/A
233	Lofi rock/metal
234	N/A
236	Lofi, soft indie, jazz
239	Classical
240	None
244	Alternative
245	Would have to be a new release to listen that late
246	Soft relaxing of many genres
248	None
249	Classical, indie
250	Debbie does Dallas
252	Sad indie
255	Calming music/ film scores
256	Indie/soundtrack
257	Slow pop or R&B
259	None
260	New age, sounds of nature, or specifically, the themes from Skyrim
261	Foreign Music (particularly French)
262	Indian classical
263	My playlist of Swedish punk music
266	Visual Kei or Kpop
267	Soul, R&B, Blues
269	If I listen to anything, it's brown noise.
270	Pop, rap
272	When I do, something like electronica (aphex twin, boards of Canada, etc)
274	If I had to pick prob soft music
278	Chill soundtrack music and Lofi
279	Classical, Jazz
280	N/A
