# Supplementary material for: Patterns of pre-sleep music use and sleep quality: exploratory survey findings on state anxiety
Source: PeerJ. 2025 Nov 26;13:e20444. doi: 10.7717/peerj.20444 (PMC12664328; doi:10.7717/peerj.20444)
Supplement: Supplemental Information 3 [file peerj-13-20444-s003.csv]

record_id	gender	age	country	country_living	education	profession	global_psqi	sleep_habit_numeric	anxiety	mood	stress	spae_01
1	1	33	161	183	5	2	5	1	41	41	19	5
2	1	26	183	183	5	1	11	2	55	69	24	4
3	1	27	177	183	5	1	3	2	39	76	28	5
4	2	52	183	183	5	2	10	4	26	-4	5	5
5	4	21	24	24	2	1	3	1	NA	0	0	NA
6	1	19	183	183	3	1	5	1	NA	0	0	4
7	1	37	183	183	5	1	13	3	50	0	0	3
8	NA	NA	NA	NA	NA	NA	3	NA	NA	0	0	NA
9	2	31	63	10	5	2	4	2	31	40	14	5
10	2	39	63	63	2	5	14	1	NA	44	32	5
11	1	31	183	183	4	5	12	1	70	108	32	5
12	1	27	32	32	NA	2	3	NA	NA	0	0	NA
13	2	22	183	183	4	1	6	2	37	51	18	4
14	2	44	184	184	3	4	3	1	27	22	6	5
15	1	35	58	58	4	1	8	1	49	65	26	3
16	1	32	63	10	6	2	2	3	42	12	11	5
17	NA	20	184	184	2	1	3	NA	NA	0	0	NA
18	1	28	81	81	4	2	3	1	31	8	10	1
19	1	23	32	32	4	2	11	1	53	56	25	3
20	1	29	165	165	4	1	10	2	46	39	7	3
21	2	20	137	137	3	1	9	1	52	60	23	5
22	1	18	165	165	2	1	12	3	41	37	13	4
23	3	39	184	184	5	2	3	1	NA	0	0	NA
25	1	31	184	184	4	2	11	1	27	21	15	4
26	1	19	184	184	2	1	8	3	52	62	21	3
27	1	32	65	183	6	2	4	1	54	37	16	4
28	1	26	37	183	5	2	6	1	21	-7	3	4
29	1	24	32	32	4	1	8	1	NA	0	0	NA
30	2	20	75	32	4	1	9	4	49	60	17	2
31	1	20	32	32	3	1	7	4	59	76	30	4
32	1	21	32	32	2	1	3	NA	NA	0	0	NA
33	1	21	32	32	4	2	9	4	44	47	27	3
34	1	24	32	32	2	1	5	2	39	63	26	1
35	1	21	32	32	3	1	8	2	24	32	25	5
36	1	22	32	32	2	2	3	NA	NA	0	0	NA
37	1	20	32	32	2	1	12	1	37	39	23	4
38	1	22	32	32	4	1	10	4	35	30	14	5
39	1	22	32	32	2	1	7	2	NA	74	23	3
40	1	24	32	32	3	7	11	2	38	26	25	3
41	3	21	184	184	3	2	12	3	64	79	27	1
43	1	33	79	79	6	2	6	2	31	19	14	5
44	2	57	183	35	6	2	6	2	35	22	7	5
45	NA	26	32	32	3	1	13	4	22	18	14	3
46	1	25	32	NA	4	2	3	NA	NA	0	0	NA
47	1	21	32	32	4	1	12	4	43	38	23	4
48	2	19	32	32	2	1	9	4	57	47	20	1
49	NA	NA	NA	NA	NA	NA	3	NA	NA	0	0	NA
50	1	30	NA	NA	3	2	3	1	NA	0	0	NA
51	1	34	184	184	5	6	9	1	54	89	23	3
52	1	33	58	58	5	2	6	2	37	14	12	5
53	1	26	32	32	4	1	3	1	NA	0	0	NA
54	1	23	32	32	2	2	14	4	45	41	24	4
55	1	32	184	184	3	2	9	1	51	0	0	3
56	1	20	184	184	2	1	5	NA	55	91	27	2
57	2	21	184	184	2	1	11	1	60	74	32	3
58	2	19	80	80	2	1	3	NA	NA	0	0	NA
59	1	22	32	NA	4	1	9	1	35	23	22	3
60	1	21	184	184	7	1	8	NA	41	0	19	5
61	2	40	63	63	3	2	15	2	72	108	33	5
62	1	18	44	44	1	1	3	NA	NA	0	0	NA
63	3	28	32	32	4	2	1	2	24	20	14	5
64	1	28	184	184	5	1	8	2	30	15	18	5
65	1	32	32	32	4	2	8	1	37	16	9	3
66	3	32	140	140	2	2	6	1	38	29	15	3
67	2	25	184	184	3	1	12	3	43	0	0	4
68	1	32	184	184	5	2	6	NA	26	33	11	4
69	NA	NA	NA	NA	NA	NA	3	NA	NA	0	0	NA
70	1	24	141	89	4	1	6	1	53	74	28	1
71	2	22	171	171	2	6	3	NA	NA	0	0	NA
72	2	32	184	184	2	5	3	NA	NA	0	0	NA
73	1	22	183	183	2	5	3	NA	NA	0	0	NA
74	2	39	159	183	5	2	11	2	61	67	27	3
75	2	79	122	17	6	4	7	2	NA	0	0	5
76	1	28	151	151	5	2	4	2	29	36	17	4
78	1	26	184	184	4	2	3	1	26	-1	4	5
79	2	21	184	184	2	6	10	1	44	36	24	4
80	1	35	128	128	4	2	4	1	33	33	12	4
81	1	26	9	137	4	1	9	1	43	32	17	1
82	2	30	10	10	3	2	8	5	58	77	26	4
83	2	50	184	184	6	2	6	2	33	15	10	4
84	NA	36	NA	NA	4	7	3	5	25	21	10	5
85	1	34	9	9	6	2	3	1	32	15	2	5
86	1	27	184	184	4	2	13	4	72	105	27	4
87	2	26	159	184	5	2	1	1	NA	0	0	3
88	2	28	184	184	4	2	6	3	NA	0	0	3
89	1	18	184	184	2	1	11	1	NA	0	0	NA
90	2	24	63	NA	4	1	8	1	49	71	15	3
91	1	38	59	59	5	2	1	3	53	53	19	5
92	NA	NA	NA	NA	NA	NA	3	NA	NA	0	0	NA
93	1	29	9	9	6	2	6	5	54	71	19	3
94	1	25	151	151	5	1	13	2	36	29	18	3
95	1	34	184	183	6	2	10	2	56	50	26	4
96	1	20	24	24	2	2	12	1	59	93	33	3
97	1	33	184	184	6	2	3	1	36	42	15	4
99	1	41	177	177	6	2	6	2	51	40	11	4
100	2	25	137	137	4	2	7	2	33	70	27	3
101	1	20	32	32	4	1	15	5	65	81	29	1
102	3	29	184	184	4	2	6	1	64	104	24	3
103	2	21	184	184	1	2	3	NA	NA	0	0	NA
104	1	30	184	184	5	2	5	1	48	0	0	1
105	2	22	184	184	3	1	12	NA	54	63	22	1
106	1	26	184	184	6	1	3	NA	NA	0	0	NA
107	3	20	184	184	2	1	4	2	NA	0	0	NA
108	2	38	63	63	4	2	11	1	56	115	37	1
109	2	27	10	10	4	1	3	NA	NA	0	0	NA
110	2	62	165	128	6	2	10	1	23	18	7	4
111	2	31	32	32	4	2	1	1	26	13	5	1
112	1	24	184	184	5	1	5	1	45	37	22	5
113	2	37	183	183	4	2	3	1	NA	0	0	3
114	2	36	184	184	4	2	7	1	25	8	7	5
115	2	18	75	184	2	1	3	NA	NA	0	0	NA
116	1	18	184	184	2	1	5	2	21	66	21	1
118	NA	NA	NA	NA	NA	NA	3	NA	NA	0	0	NA
119	2	18	32	32	2	1	12	1	52	0	0	3
120	3	28	184	184	4	6	13	5	NA	0	0	3
121	2	22	184	184	4	1	8	2	42	42	16	3
122	3	36	184	184	4	2	12	3	41	39	14	1
124	1	25	81	81	5	1	14	2	73	115	34	3
125	1	18	184	184	2	1	8	2	45	71	23	3
126	1	18	9	9	2	1	3	NA	NA	0	0	NA
127	2	25	81	81	3	2	4	2	47	49	18	1
128	1	23	184	184	4	1	10	5	47	33	26	1
129	1	24	184	184	4	1	3	3	NA	0	0	NA
130	1	26	184	184	2	3	7	2	51	44	0	5
131	3	20	165	165	2	6	3	NA	NA	0	0	NA
132	3	18	183	183	2	1	11	2	49	0	0	3
133	2	48	161	161	4	2	2	2	37	20	12	4
134	3	21	184	184	4	1	5	2	71	115	29	4
135	1	37	184	184	4	3	3	1	NA	0	0	NA
136	NA	NA	NA	NA	NA	NA	3	NA	NA	0	0	NA
137	2	20	128	128	2	1	7	4	51	42	18	5
138	1	20	79	79	7	5	8	1	37	39	24	1
139	2	27	128	128	3	1	8	2	61	124	37	3
140	2	22	184	184	4	2	6	1	22	9	8	3
141	2	31	184	184	3	2	16	1	58	82	32	4
142	1	25	184	184	5	1	7	1	36	19	13	5
143	1	27	184	184	5	2	10	4	51	50	12	5
144	2	18	184	184	2	1	15	3	36	45	12	4
145	1	24	75	184	5	1	5	1	38	16	9	1
147	2	20	184	184	2	1	9	3	51	69	22	3
148	2	32	9	9	4	2	8	1	44	45	15	3
149	2	42	9	183	5	2	16	1	59	96	26	3
150	2	26	75	NA	4	6	10	3	44	25	16	4
151	3	19	184	184	2	1	3	2	NA	0	0	NA
152	1	21	63	63	3	2	14	4	59	77	34	3
153	1	22	161	122	4	1	19	5	NA	0	0	NA
154	2	22	183	183	4	2	7	5	31	18	15	5
155	1	29	184	184	4	2	17	1	64	104	33	5
156	1	19	32	32	2	5	10	1	33	75	28	1
158	1	29	128	128	4	2	3	NA	NA	0	0	NA
159	2	25	184	184	5	2	3	NA	NA	0	0	NA
160	2	22	184	184	4	1	3	NA	NA	0	0	NA
161	2	26	122	122	5	2	2	1	30	20	9	5
162	2	32	184	184	2	5	3	NA	NA	0	0	NA
163	2	29	59	59	5	2	7	2	26	7	7	4
164	2	28	32	NA	4	2	3	NA	NA	0	0	NA
165	2	29	54	54	5	2	3	NA	NA	0	0	NA
166	1	26	32	32	4	2	3	NA	NA	0	0	NA
167	NA	NA	NA	NA	NA	NA	3	NA	NA	0	0	NA
168	4	22	184	184	2	1	3	3	NA	0	0	NA
169	1	30	54	54	5	2	10	NA	47	36	17	4
170	1	30	184	184	4	2	13	1	48	44	16	1
171	2	18	45	45	1	1	3	NA	NA	0	0	NA
172	2	29	32	32	4	2	7	1	33	25	0	5
173	1	18	184	184	2	1	8	1	NA	0	0	NA
174	2	18	183	183	2	1	15	3	73	102	32	1
175	4	22	122	NA	5	2	3	NA	NA	0	0	NA
176	1	45	184	184	2	5	10	1	26	35	6	1
177	2	30	58	58	3	6	3	1	NA	0	0	NA
178	2	29	184	184	6	2	1	2	27	6	9	5
179	1	47	183	184	6	2	4	1	26	2	4	5
180	3	22	63	63	3	1	11	4	30	79	32	3
181	1	45	184	184	5	2	3	1	NA	0	0	NA
183	2	29	184	184	4	2	8	3	71	128	38	4
184	2	32	32	32	5	2	3	NA	NA	0	0	NA
185	2	44	32	32	3	2	3	NA	NA	0	0	NA
186	1	18	17	17	2	1	9	4	27	35	20	3
187	1	24	184	184	2	2	3	NA	NA	0	0	NA
188	1	21	184	184	3	2	9	1	44	46	18	3
189	1	27	184	184	5	2	8	1	55	79	26	4
190	1	56	184	184	4	2	3	4	29	20	8	5
191	2	22	9	9	NA	1	3	NA	NA	0	0	NA
192	2	23	130	32	3	1	3	2	NA	0	0	NA
193	2	33	184	184	5	2	6	1	37	0	0	3
194	2	26	32	32	4	2	13	1	54	81	28	1
195	2	23	130	32	3	1	3	NA	NA	0	0	NA
196	1	20	32	32	3	1	7	1	50	0	0	3
197	3	19	32	NA	2	5	4	2	50	40	25	1
198	2	58	183	183	2	2	3	1	33	24	7	1
199	1	22	79	79	4	1	3	3	34	21	18	3
200	1	21	184	184	2	1	13	3	NA	66	24	3
201	1	22	63	63	2	1	3	NA	NA	0	0	NA
202	1	42	184	NA	3	1	4	3	35	6	10	4
203	1	34	32	32	4	1	5	1	21	16	15	3
204	1	21	184	184	2	6	3	NA	NA	0	0	NA
205	2	19	81	81	2	6	3	NA	NA	0	0	NA
206	3	38	184	184	4	6	9	5	54	46	37	1
207	1	31	184	184	4	2	7	1	NA	0	0	1
208	1	29	32	NA	4	2	9	2	24	14	8	5
209	1	63	184	184	5	2	3	1	NA	0	0	4
210	2	43	184	184	4	2	6	1	40	58	24	3
211	1	24	63	63	4	1	5	1	33	27	20	3
212	2	26	63	63	3	6	3	NA	NA	0	0	NA
213	2	30	184	184	4	2	10	1	49	51	24	4
214	1	21	184	184	4	2	3	NA	NA	0	0	NA
215	NA	NA	NA	NA	NA	NA	3	NA	NA	0	0	NA
216	1	39	184	184	3	2	3	1	24	11	10	5
217	NA	NA	NA	NA	NA	NA	3	NA	NA	0	0	NA
218	1	31	137	137	2	2	13	1	48	57	18	1
219	2	28	81	81	5	1	9	1	75	132	38	4
220	2	25	24	8	2	1	11	1	73	0	0	1
221	1	22	184	NA	5	1	6	3	44	29	15	3
222	1	21	183	183	4	1	8	4	55	74	29	3
223	1	30	184	184	4	2	15	4	40	38	22	5
224	2	18	122	122	2	2	6	3	42	59	0	5
225	2	26	161	183	5	2	7	3	36	26	10	5
226	1	20	154	154	3	1	7	4	45	44	21	1
227	2	18	183	183	2	1	18	5	74	112	33	1
228	2	36	138	138	6	2	18	2	55	54	27	4
229	1	24	65	65	5	1	0	1	36	14	7	5
230	2	23	184	184	4	2	8	2	48	55	16	5
231	1	26	184	184	4	2	9	1	37	19	20	4
232	2	29	184	184	5	2	3	NA	NA	0	0	NA
233	2	18	63	63	3	1	3	1	NA	0	0	NA
234	4	39	59	59	5	2	12	1	59	0	0	4
235	NA	NA	NA	NA	NA	NA	3	NA	NA	0	0	NA
236	3	19	183	183	4	1	10	4	53	92	31	4
237	2	33	184	184	4	2	3	NA	NA	0	0	NA
238	1	36	184	32	5	2	3	NA	NA	0	0	NA
239	2	29	58	NA	5	2	3	4	52	30	0	3
240	2	24	24	24	4	6	7	1	NA	40	16	4
241	2	43	184	184	3	6	3	NA	NA	0	0	NA
242	2	21	183	183	2	6	8	1	50	59	25	3
243	3	30	183	183	4	3	3	1	NA	0	0	NA
244	1	18	48	184	1	1	13	3	NA	0	0	NA
245	2	32	184	184	4	2	3	1	29	9	9	3
246	1	27	184	184	5	2	10	3	43	50	15	4
247	2	25	184	184	4	2	8	1	40	29	17	3
248	2	22	183	183	2	1	5	1	54	94	27	1
249	1	27	184	184	5	2	7	2	35	28	12	4
250	3	29	59	59	5	6	4	1	55	0	24	2
251	1	25	183	183	5	2	7	1	33	0	0	3
252	1	20	10	10	2	1	8	2	53	57	32	3
253	NA	NA	NA	NA	NA	NA	3	NA	NA	0	0	NA
254	2	22	184	184	4	6	3	NA	NA	0	0	NA
255	1	31	183	183	4	2	12	4	38	64	18	4
256	1	26	177	183	5	1	5	2	51	54	24	3
257	3	20	184	184	2	6	5	3	34	28	21	4
258	1	39	161	161	2	5	3	NA	NA	0	0	NA
259	1	31	17	17	4	2	3	1	NA	0	0	NA
260	1	30	32	32	4	6	8	5	47	32	24	3
261	2	24	184	184	5	1	11	2	70	104	32	3
262	1	21	75	183	4	1	10	5	53	43	22	1
263	2	26	184	184	4	2	8	4	NA	0	0	1
264	2	18	184	184	2	1	3	NA	NA	0	0	NA
266	1	18	14	32	2	1	3	5	NA	0	0	NA
267	1	21	75	75	4	1	6	5	50	29	28	4
268	1	23	183	183	4	2	3	NA	NA	0	0	NA
269	1	27,5	32	32	3	2	16	1	39	21	11	5
270	1	21	183	183	4	1	13	3	49	70	22	5
271	2	29	184	184	5	2	9	1	38	35	21	3
272	3	31	184	184	6	2	7	1	30	37	18	5
273	2	23	184	184	4	6	3	NA	NA	0	0	NA
274	1	23	138	138	4	1	1	1	24	14	12	4
275	1	18	83	83	2	1	3	NA	NA	0	0	NA
276	2	47	63	63	5	7	4	1	NA	0	34	4
278	3	18	189	189	2	1	11	4	38	44	19	3
279	2	33	184	184	4	2	5	4	NA	0	0	3
280	2	40	184	184	4	2	3	2	35	8	11	5
